# Supplementary material for: In-Depth Analysis of the Mechanism of Astaxanthin Succinate Diester in Reducing Ulcerative Colitis in C57BL/6J Mice Based on Microbiota Informatics
Source: Molecules. 2023 Sep 8;28(18):6513. doi: 10.3390/molecules28186513 (PMC10537600; doi:10.3390/molecules28186513)
Supplement: Supplementary file 1 [file molecules-28-06513-s001.zip]

Archive with 1 entries (1 files):
- molecules-2577625-supplementary.pdf
